# Supplementary material for: Unique Evolution of SARS-CoV-2 in the Second Large Cruise Ship Cluster in Japan
Source: Microorganisms. 2022 Jan 4;10(1):99. doi: 10.3390/microorganisms10010099 (PMC8778844; doi:10.3390/microorganisms10010099)
Supplement: Supplementary file 1 [file microorganisms-10-00099-s001.zip]

Archive with 1 entries (1 files):
- microorganisms-1532731-supplementary.pdf
